# Supplementary material for: Rpd3/CoRest-mediated activity-dependent transcription regulates the flexibility in memory updating in Drosophila
Source: Nat Commun. 2021 Jan 27;12:628. doi: 10.1038/s41467-021-20898-x (PMC7840730; doi:10.1038/s41467-021-20898-x)
Supplement: Supplementary file 4 — Source Data [file 41467_2021_20898_MOESM4_ESM.xlsx]

## Sheet: Fig. 2
Fig.2a
Chrimson	+	+	+	-	-
light (min)	0	2	5	0	5
sample1	1	0.848625	0.434852	0.803678	0.828456
sample2	1	0.765294	0.372	1.02802	0.855876
sample3	1	0.872212	0.525134	0.785148	0.745853
sample4	1	0.608453	0.396451	0.77122	0.736302
Fig.2b
Chrimson	+	+	+	-	-
light (min)	0	2	5	0	5
sample1	1	5.83258	14.4549	0.940916	0.79529
sample2	1	4.06187	13.8932	1.21632	1.09321
sample3	1	6.22346	8.28779	0.907178	1.05025
sample4	1	9.78764	11.9761	1.27289	1.28779
Fig.2c
RNAi	-	+
	1	0.0175346
	1	0.065438
	1	0.0414268
	1	0.200354
Fig.2d
	WT			PJRNAi
	0min	2min	5min	0min	2min	5min
sample1	1	0.512331	0.304408	0.941598	1.07317	0.596562
sample2	1	0.686355	0.326536	1.16341	1.043	0.559922
sample3	1	0.374299	0.279017	1.02124	1.16466	0.750087
sample4	1	0.686291	0.461297	0.945263	0.742678	0.690093

## Sheet: Fig 3
Fig. 3a
0h	0.5h	1h	2h
1.08565	1.20624	1.21365	1.04214
0.977275	1.18827	1.26009	1.10244
0.937079	1.16985	1.10873	1.09376
1.03054	1.21168	1.31222	0.985042
1.03673	1.40513	1.21439	1.15367
0.932731	1.16985	1.21093	1.01424
Fig. 3b
MBsw	+	+	-	-	+	+
CoRestC-miRNA	-	-	+	+	+	+
training	0h	1h	0h	1h	0h	1h
	0.935778	1.13607	0.997147	1.16749	0.919711	0.995364
	0.962512	1.26722	0.931437	1.21576	0.995364	1.06212
	1.10171	1.21673	0.91824	1.14719	1.06212	1.0335
	0.901036	1.09159	0.89942	1.18601	0.863224	1.09417
	1.05219	1.20363	0.885256	1.09988	0.96442	1.04431
	1.04677	1.17528	0.965382	1.35658	1.09382	1.03471
Fig. 3c
0h	1h	2h	3h
1.05658	1.45259	1.31504	0.900285
0.996636	1.24595	1.29722	1.01976
0.946785	1.24857	1.26537	0.967398
1.02327	1.34507	1.16157	1.08792
0.964994	1.15615	1.10454	0.997497
1.01174	1.24939	1.30743	1.05108
Fig. 3d
0h	1h	2h	3h
1.04405	1.30521	1.39994	1.03914
1.02767	1.27573	1.11222	0.8914
0.928286	1.10902	1.37925	1.03771
1.00635	1.33146	1.22409	0.979567
0.939654	1.33682	1.22025	1.02273
1.054	1.28309	1.35904	1.09664

## Sheet: Fig 4
Fig. 4a
light	-	+
	1	0.786224
	1	0.791009
	1	1.06783
	1	1.34803
	1	1.61902
	1	0.803083
Fig. 4b
Left	light	-	+	Right	light	-	+
		1	0.61094			1	0.654931
		1	0.641313			1	1.02295
		1	0.71819			1	1.22078
		1	0.699151			1	1.30499
		1	0.800786
Fig. 4c
light	-	+	+	+	-	+
NaBu(mM)	-	-	5	25	-	-
	1	1.10189	2.85879	3.57571	1	1.5331
	1	0.888973	1.70837	1.57382	1	3.18498
	1	0.966074	3.42906	1.50121	1	1.95725
	1	1.18584	2.24418	3.63065	1	1.8462
					1	1.38343

## Sheet: Fig. 5
Fig. 5c
	WT			K36/303R			K318R			all KR
	0 min	2 min	5 min	0 min	2 min	5 min	0 min	2 min	5 min	0 min	2 min	5 min
sample1	1	5.75224	6.22867	0.89512	5.611	6.39562	0.448153	2.14362	3.16627	1.09263	1.02513	1.87037
sample2	1	3.62368	5.39414	0.430461	6.60134	11.1186	0.765841	1.6283	2.32483	0.363223	0.420385	0.731846
sample3	1	4.81812	7.14904	0.705504	5.1713	13.3702	0.999601	1.6085	1.67201	0.370039	0.299601	0.871491
sample4	1	4.48764	4.26144	0.368532	4.22043	6.85952	0.623242	1.52345	1.51492	0.28255	0.418989	1.22085
Fig. 5d
Left	WT		K318R		all K/R
light	-	+	-	+	-	+
sample1	0.201425	0.722743	0.0324087	0.269743	0.0390329	0.12894
sample2	0.0776341	0.4464	0.0582008	0.148661	0.0224884	0.0940219
sample3	0.026379	0.864049	0.00620317	0.0760052	0.0284168	0.107655
sample4	0.0055244	0.484225	0.0268674	0.0926507	0.0144243	0.201114
Right	WT		K318R		all K/R
light	-	+	-	+	-	+
sample1	0.087645	1	0	0.516614	0	0.142653
sample2	0	1	0	0.265757	0	0
sample3	0	1	0	0	0.0703379	0.329178
sample4	0.0343493	1	0	0.149132	0.00310738	0.0348973
Fig. 5e
	WT			K318R
	0 min	2 min	5 min	0 min	2 min	5 min
sample1	1	0.67038	0.306429	0.885732	0.957875	0.666956
sample2	1	0.695452	0.225553	0.816612	0.839931	0.593212
sample3	1	0.785235	0.451467	1.06414	1.0168	0.95827
sample4	1	0.758744	0.295717	1.04704	0.917474	0.403175
Fig. 5f
Left	WT			CBPRNAi
light	0	2	5	0	2	5
	0.0244893	0.345478	0.819791	0.0298665	0.236774	0.42433
	0.0290115	0.0962073	1.17022	0.239904	0.179265	0.242462
	0.0483781	0.426379	1.29327	0.191248	0.172024	0.480925
	0.0244845	0.46444	0.671485	0.0345295	0.0659195	0.592934
Right	WT			CBPRNAi
light	0	2	5	0	2	5
	-0.037563	0.437174	1	0.010574	0.0892492	0.264934
	-0.0107664	0.650352	1	0.000643677	0.198548	0.404067
	0.00349704	0.595909	1	0.011396	0.219562	0.412287
	0.00909409	0.551376	1	-0.00221161	0.186782	0.505893
Fig. 5g
Left	WT				Rpd3RNAi
light	0	5	5	5	0	5	5	5
rest	0	0	15	30	0	0	15	30
	0.336811	0.766344	0.414021	0.46828	0.308982	0.337007	0.689462	0.895688
	0.217983	1.10178	0.564256	0.442541	0.299652	0.510897	0.486827	0.532259
	0.172446	0.97502	0.471516	0.430723	0.352819	0.311114	0.519155	0.804676
	0.299114	0.961573	0.386189	0.414078	0.333536	0.483496	0.557936	0.501639
Right	WT				Rpd3RNAi
	Ch	Ch	Ch	Ch	Ch	n	Ch	Ch	Ch
light	0	5	5	5	0	5	5	5	5
rest	0	0	15	30	0	0	0	15	30
	-0.00821139	1	-0.00644524	-0.00951394	0.00643273	0.343846	0.569758	0.403402	0.0866089
	-0.00768702	1	-0.00203135	-0.00607225	0.0106757	0.280628	0.356591	0.17252	0.0195922
	0.010063	1	0.0261744	0.00622917	-0.0242513	0.344048	0.329728	0.306786	0.18564
	-0.012543	1	-0.0656572	-0.0363839	-0.0417614	0.534791	0.429983	0.308764	0.109205

## Sheet: Fig 7
Fig. 7a
MBsw	+	+	-	-	+	+
CoRest-C-miRNA	-	-	+	+	+	+
RU	-	+	-	+	-	+
	31.01	37.8337	36.0417	40.937	30.5829	4.01296
	32.6263	39.6843	38.1875	38.0216	23.4375	19.5298
	30.0505	35.9259	24.6032	33.3333	39.3077	21.9718
	29.4872	38.0495	32.2368	36.7532	33.9817	29.013
	29.7297	37.2182	32.1204	34.6978	31.8996	37.3277
	22.5108	44.1194	26.4286	29.1512	38.408	17.3715
	35.7294	34.2373	39.1534	34.3862	20.557	23.5231
	36.9006	29.4958	33.9744	32.5806	42.5837	29.4737
	42.619	32.1429			25.7353	30.8333
	30.5147	32.4065			34.4907	27.0071
	25.4902	25.3247			34.4681	13.2155
	32.7068	36.5379			38.2405	24.4721
Fig. 7b
	WT	K318R(KI)
	35.317	19.3067
	32.0414	9.29036
	31.0145	20.6889
	29.5314	9.66355
	28.125	22.5084
	38.6171	9.76891
	36.7531	12.9167
	43.7467	13.403
		7.94148
		11.5079
Fig. 7c
	-RU	+RU
	25.8262	29.1667
	29.7684	41.2077
	43.9829	40.2778
	34.8485	41.1685
	34.2225	29.3177
	29.7939	32.8814
	40.9593	36.946
	32.8904	41.9117
	40.6169	31.1169
	39.4817	34.0052
Fig. 7d
MBsw2	+	+	-	-	+	+
CoRest-F-RNAi	-	-	+	+	+	+
RU	-	+	-	+	-	+
	-21.6931	-30.4566	-20.7278	-15.3361	-19.697	-39.0351
	-28.0323	-7.09459	-24.0437	-22.3004	-3.33833	-42.6394
	-28.4401	-16.9804	-20.6564	-10.2183	-18.7557	-25.4237
	-14.2789	-5.88988	-5.21053	-13.1907	-9.7971	-25.5208
	-15.3306	-14.8109	-20.7619	-29.3595	-17.3687	-51.4345
	-37.4779	-25.6684	-29.4304	-18.0556	-37.8188	-31.7169
	-4.66902	-35.4226	-31.909	-25.021	-14.5586	-30.8475
	-14.7979	-21.8669	-17.8173	-21.0756	-6.89937	-39.7744
						-50.1485
						-53.0159
						-37.6923
						-34.9004

## Sheet: S. Fig. 1
Supplementary Fig. 1b
MBsw	+	+	+	+	+	+
RNAi	-	-	Rpd3RNAi	Rpd3RNAi	Mi-2RNAi	Mi-2RNAi
RU	-	+	-	+	-	+
	8.60244	5.55556	0.16632	24.5436	17.3077	15.812
	13.8771	12.0647	6.698	25.3623	17.5505	15.6746
	0	8.67725	18.2297	17.2131	16.5459	21.5968
	19.5827	13.3529	20.3659	22.5469	21.6679	19.185
	20.765	10.814	5.60676	12.4801	3.60066	20.9633
	19.9949	24.2077	2.12319	30.4018	21.1648	12.5332
	11.8794	4.3628	10.3006	37.5919	8.78049	4.03963
	13.7804	13.6364	25.4011	23.75	14.8053	13.3566
Supplementary Fig. 1c
RNAi	-	+
	1	0.583896
	1	0.730328
	1	0.361907
	1	0.453621
Supplementary Fig. 1d
RU	-	+	-	+	-	+
	16.9434	22.9167	21.5136	3.22581	17.5141	42.1053
	22.173	25.9211	11.5385	14.3002	20.696	40.4407
	9.55834	8.29132	15.4665	26.4777	18.2775	37.8409
	23.1944	13.0053	4.79828	11.9653	16.0227	29.8642
	17.3462	22.8786	17.7819	18.9184	19.9859	23.7494
	20.2556	11.8605	26.8382	14.4315	20.2349	37.2948
	12.7544	18.8455	18.5031	6.16272	23.6991	28.1754
	10.8225	6.66667	24.8864	18.9755	16.4683	30.8789
	23.0838				7.50148
	15.9198				17.5384
Supplementary Fig. 1e
RNAi	-	+
	1	0.0902884
	1	0.212459
	1	0.10821
	1	0.131549
Supplementary Fig. 1f
RU	-	+	+
CHX	-	-	+
	12.5483	12.8709	5.30254
	12.4339	27.5676	7.14286
	14.1667	28.2977	17.5926
	22.973	30.4746	19.1176
	16.3299	21.8895	9.31174
	19.5833	42.4174	16.4657
	12.949	25.3411	8.67446
	4.3771	24.4444	9.52381
Supplementary Fig. 1g
RU	-	+	+
CHX	-	-	+
	9.9283	34.4604	18.4731
	16.6667	25.5744	7.67196
	10.8225	23.552	17.0776
	19.4981	19.7822	23.5608
	20.0608	32.1395	12.4564
	9.66811	28.5714	8.83838
	15.2821	25.3832	19.0476
	18.9258	26.6288	22.0349

## Sheet: S. Fig. 3
Supplementary Fig. 3a
light (min)	0	2	2	2
recovery (min)	0	0	15	30
sample1	1	6.03023	2.29961	1.9095
sample2	1	4.3814	1.23572	0.902069
sample3	1	5.25974	0.783341	1.17186
sample4	1	10.8193	2.99193	4.32373
Supplementary Fig. 3b
light (min)	0	2	2	2
recovery (min)	0	0	15	30
sample1	1	0.668068	0.80559	0.811288
sample2	1	0.702538	0.80854	0.922673
sample3	1	0.675735	0.804938	0.863806
sample4	1	0.744379	0.819833	0.959223
Supplementary Fig. 3c
	Naïve	Spaced	Massed
sample1	1	3.92942	5.89186
sample2	1	4.55106	6.81658
sample3	1	5.95271	4.58679
sample4	1	3.89322	2.10363

## Sheet: S. Fig.  4
Supplementary Fig. 4a
0h	1h	2h
0.927837	1.57631	1.05918
1.1553	1.3957	0.995342
0.916867	1.27972	0.963079
1.1649	1.63137	0.919408
1.02016	1.45193	1.07154
0.814938	1.39586	0.916612
Supplementary Fig. 4b
0h	1h	2h
1.01677	1.7642	1.11059
0.985216	1.50925	1.03721
0.998018	1.41352	0.95138
1.03994	1.67289	1.02874
0.934215	1.47289	0.871231
1.02585	1.37717	0.915609
Supplementary Fig. 4c
0h	1h	2h
1.16874	1.60297	0.936356
0.99464	1.44086	1.07189
0.836619	1.58117	1.05931
0.990708	1.69034	0.82311
1.06607	1.24536	0.864987
0.943227	1.41365	0.807704
Supplementary Fig. 4d
0h	1h	2h
1.11151	1.68685	0.869447
0.942657	1.56643	0.930568
0.945835	1.4912	0.853232
1.04662	1.87242	0.844129
1.09398	1.69611	1.00877
0.859394	1.30848	0.867901
Supplementary Fig. 4e
2u	Rpd3RNAi	CoRestRNAi
0.917502	1.01991	0.916008
1.14549	0.864804	0.951212
0.937012	0.953606	1.02675
1.06806	0.913268	1.06115
0.92158	0.830205	1.09133
1.01036	0.821617	0.982067

## Sheet: S. Fig.  6
Supplementary Fig. 6b
	WT			CBPRNAi
Light	0min	2min	5min	0min	2min	5min
sample1	1	7.38508	8.08656	0.737992	2.62964	6.49522
sample2	1	6.33105	9.33584	0.478685	1.75135	5.37255
sample3	1	6.08445	7.34003	0.310946	2.06395	5.17101
sample4	1	5.9354	9.87433	0.680742	1.9376	7.86964
Supplementary Fig. 6c
	WT			CBPRNAi
Light	0min	2min	5min	0min	2min	5min
sample1	1	0.512331	0.304408	0.920003	0.966462	0.540888
sample2	1	0.686355	0.326536	1.10242	0.85735	0.702216
sample3	1	0.374299	0.279017	0.97505	1.11818	0.614025
sample4	1	0.686291	0.461297	0.957098	0.819305	0.793011

## Sheet: S. Fig. 9
Supplementary Fig. 9a
Myo31DF				sr				h				grh
0h	0.5h	1h	2h	0h	0.5h	1h	2h	0h	0.5h	1h	2h	0h	0.5h	1h	2h
0.991699	1.23166	1.3978	0.921926	1.02618	1.34574	1.12936	0.84219	1.05508	1.1911	1.28576	1.04147	1.07933	1.30406	1.21066	1.02563
1.01153	1.44636	1.20069	0.974842	1.01698	1.17922	1.18955	0.9431	0.954252	1.16701	1.22507	1.05559	1.04492	1.26602	1.2583	1.13724
0.996775	1.22758	1.27632	0.990173	0.956839	1.17702	1.12348	0.90266	0.990672	1.15291	1.35681	1.10721	0.875755	1.11182	1.10037	1.06807
1.02755	1.35463	1.66512	1.06225	0.974066	1.38514	1.26332	1.0173	0.975003	0.997094	1.1025	0.803254	1.08492	1.22403	1.31923	1.08116
1.04263	1.49259	1.43856	1.12284	1.07213	1.552	1.26374	1.07504	1.08581	1.13626	1.26849	1.0145	1.01488	1.43758	1.39969	1.15398
0.929818	1.4036	1.55477	1.23556	0.953807	1.24537	1.11503	0.99959	0.939189	1.04984	1.1868	0.98529	0.900205	1.37138	1.37333	1.18427
Supplementary Fig. 9b
MBsw2>CoRest-F-RNAi				MBsw2/			CoRest-F-RNAi/+			MBsw>Rpd3-RNAi				MBsw/			Rpd3-RNAi/+
0h	1h	2h	3h	0h	1h	2h	0h	1h	2h	0h	1h	2h	3h	0h	1h	2h	0h	1h	2h
1.03058	1.49932	1.31232	1.18263	1.08191	1.92121	0.995228	0.979015	1.92681	0.981702	0.979275	1.4137	1.24688	0.989646	1.1277	1.95777	0.948447	1.03986	1.70962	0.911142
0.967735	1.28163	1.33521	1.0962	1.08797	1.48001	1.05758	1.02101	1.49621	1.02265	0.985065	1.20696	1.27224	1.06003	1.03656	1.49725	1.09551	1.05162	1.63143	0.999845
1.00169	1.34944	1.36607	1.13927	0.83012	1.59311	1.06366	0.999978	1.62831	1.03021	1.03566	1.12828	1.53217	0.983039	0.835744	1.99563	1.07733	0.908519	1.7249	0.963671
1.02696	1.48526	1.34002	1.03988	1.1288	1.71479	1.23615	1.04773	1.79589	1.12955	1.00818	1.51684	1.21439	0.891068	0.987184	1.63261	0.845044	1.0193	1.92871	0.847274
0.969605	1.30192	1.18401	1.07897	1.00955	1.57489	1.14464	0.950516	1.53827	1.00692	1.00617	1.32443	1.24638	1.00926	1.08879	1.30763	1.0139	1.08546	1.95809	1.0074
1.00343	1.19923	1.41161	1.00377	0.861653	1.64125	1.01302	1.00176	1.65082	0.960614	0.985645	1.3359	1.30623	0.935601	0.924028	1.6086	0.942161	0.895247	1.48934	0.890273
Supplementary Fig. 9c
MBsw2>CoRest-F-RNAi				MBsw2/			CoRest-F-RNAi/+			MBsw>Rpd3-RNAi				MBsw/			Rpd3-RNAi/+
0h	1h	2h	3h	0h	1h	2h	0h	1h	2h	0h	1h	2h	3h	0h	1h	2h	0h	1h	2h
1.00528	1.14523	1.13493	1.00562	0.943736	1.16416	1.05309	0.892718	1.32452	1.09068	1.07503	1.23313	1.45034	1.19638	1.17762	1.51554	1.01844	1.01645	1.40627	0.869204
0.965986	1.19451	1.23084	0.825162	1.09674	1.31968	1.03152	0.965837	1.33992	0.905944	0.918815	1.17505	1.39514	0.952411	0.978076	1.23315	0.866447	1.00762	1.3036	0.994342
1.02873	1.25712	1.32136	0.966711	0.959526	1.15068	1.09838	1.14145	1.17985	0.819873	1.00615	1.1349	1.45897	1.09909	0.844306	1.20597	1.13787	0.975928	1.17823	0.902917
1.05496	1.30731	1.33749	1.1414	1.1345	1.2187	0.993768	0.973228	1.42106	1.21593	1.04304	1.47101	1.29343	0.992919	0.905097	1.30572	0.846156	1.14905	1.58526	0.938711
0.966087	1.26373	1.3754	0.989675	0.992778	1.48442	1.15136	1.0359	1.60289	1.00617	0.889696	1.29528	1.37567	0.854052	1.0449	1.18113	0.954572	1.01702	1.69402	1.16292
0.978954	1.16796	1.42147	1.11923	0.872725	1.24079	0.925165	0.990877	1.26757	0.963719	1.06726	1.21082	1.52639	1.03941	1.05	1.10104	1.00197	0.833924	1.21001	1.08424
Supplementary Fig. 9d
MBsw2>CoRest-F-RNAi				MBsw2/			CoRest-F-RNAi/+			MBsw>Rpd3-RNAi				MBsw/			Rpd3-RNAi/+
0h	1h	2h	3h	0h	1h	2h	0h	1h	2h	0h	1h	2h	3h	0h	1h	2h	0h	1h	2h
0.940838	1.5884	1.32693	1.0336	0.982433	1.14744	0.892548	0.913248	1.31545	1.08092	0.97598	1.34091	1.24035	1.03337	1.01756	1.09865	0.835992	0.933619	1.10715	0.83857
0.960608	1.44894	1.25479	0.92474	1.08991	1.28209	0.923048	1.12946	1.58409	0.956839	0.960598	1.18102	1.08511	0.951789	0.897124	1.33611	1.01931	1.15259	1.44122	1.08449
1.09855	1.32571	1.27116	1.12611	0.927656	1.25498	1.05006	0.957288	1.34463	1.09343	1.06342	1.17373	1.15953	1.12376	1.08532	1.25711	0.940477	0.91379	1.27045	1.06208
1.03805	1.17666	1.06764	1.01609	0.990726	1.1511	0.817684	0.869384	1.35299	1.08789	1.07015	1.15664	1.09955	0.989209	1.11545	1.17064	0.99166	1.01828	1.37249	0.906967
0.941075	1.15803	1.11681	0.920953	0.970447	1.53199	1.04339	1.20314	1.71887	1.04588	0.939319	1.27147	1.1803	0.96248	1.0304	1.74186	0.814666	1.15265	1.85606	1.01869
1.02088	1.22041	1.07369	1.07248	1.03883	1.15251	1.07235	0.927477	1.61985	1.16067	0.99053	1.19126	1.09317	0.949661	0.854152	1.14931	0.809456	0.829072	1.32715	1.17985
Supplementary Fig. 9e
MBsw2>CoRest-F-RNAi				MBsw2/			CoRest-F-RNAi/+			MBsw>Rpd3-RNAi				MBsw/			Rpd3-RNAi/+
0h	1h	2h	3h	0h	1h	2h	0h	1h	2h	0h	1h	2h	3h	0h	1h	2h	0h	1h	2h
1.02006	1.49295	1.24992	1.09657	1.07909	1.42846	1.10791	0.937402	1.49593	1.08437	1.06915	1.37969	1.18098	0.99656	1.16115	1.60269	1.10677	1.0782	1.43363	0.979854
0.970343	1.38172	1.20873	0.92163	1.02302	1.60418	1.2081	0.968181	1.58184	1.01625	0.83841	1.2815	1.2161	0.976039	1.01721	1.66209	1.13972	0.945459	1.74196	0.990097
1.00959	1.40445	1.14892	1.02656	0.897889	1.54748	1.04892	1.09442	1.5699	0.996851	1.09244	1.32288	1.32706	1.07684	0.82164	1.90475	1.10008	0.976346	1.75545	0.880217
1.08367	1.53906	1.34559	1.0814	0.979674	1.38645	1.14046	1.05808	1.48085	1.27974	1.01791	1.63395	1.11392	0.899769	0.987027	1.17417	0.836143	1.14324	1.52934	0.835822
0.95611	1.42289	1.11799	1.07472	1.07733	1.69839	1.24117	0.929025	1.66086	1.10136	0.949256	1.33618	1.151	0.918287	1.06399	1.32658	1.03853	0.925379	1.87122	0.998987
0.96022	1.57882	1.31738	1.12771	0.942995	1.58729	1.03776	1.01289	1.58208	1.09539	1.03283	1.42564	1.20522	0.968361	0.948987	1.63595	0.991553	0.931384	1.21626	0.803327

[truncated: 4 more sheets: S. Fig. 10, S. Fig. 11, S. Fig. 12, S. Fig. 13]
